# Supplementary material for: Regulation of hippocampal mossy fiber-CA3 synapse function by a Bcl11b/C1ql2/Nrxn3(25b+) pathway
Source: eLife. 2024 Feb 15;12:RP89854. doi: 10.7554/eLife.89854 (PMC10942602; doi:10.7554/eLife.89854)
Supplement: Figure 2—source data 2. [file elife-89854-fig2-data2.zip]

Archive with 2 entries (2 files):
- Koumoundourou et al 2023_Figure 2_ Source data 2.tif
- __MACOSX/._Koumoundourou et al 2023_Figure 2_ Source data 2.tif
