# Supplementary material for: Regulation of hippocampal mossy fiber-CA3 synapse function by a Bcl11b/C1ql2/Nrxn3(25b+) pathway
Source: eLife. 2024 Feb 15;12:RP89854. doi: 10.7554/eLife.89854 (PMC10942602; doi:10.7554/eLife.89854)
Supplement: Figure 5—source data 1. [file elife-89854-fig5-data1.xlsx]

## Sheet: Figure 5
Figure 5b												Figure 5d												Figure 5f
	Nrxn3a(25b+) recruitment (%Area)												vGlut1 recruitment (%Area)												vGlut1 recruitment (%Area)
	myc-tag			myc-C1ql2			myc-K262E						myc-tag			myc-C1ql2			myc-K262E						inactive Cre			Cre			Cre+Nrxn3a(25b+)
	experiment #1	experiment #2	experiment #3	experiment #1	experiment #2	experiment #3	experiment #1	experiment #2	experiment #3				experiment #1	experiment #2	experiment #3	experiment #1	experiment #2	experiment #3	experiment #1	experiment #2	experiment #3				experiment #1	experiment #2	experiment #3	experiment #1	experiment #2	experiment #3	experiment #1	experiment #2	experiment #3
	0.601315	10.2264	6.47787	29.8898	27.6806	56.542	6.84355	45.8976	8.21087				1.50786	69.1193	27.7834	34.0157	36.2401	44.779	4.29	7.29321	4.31366				67.702	58.2468	68.736	11.2594	2.27649	29.4289	56.3414	64.5047	53.6267
	2.7137	29.0516	8.38911	24.4085	60.0771	50.4806	11.9722	33.7425	12.123				13.2545	22.452	17.3473	16.3471	41.7469	34.1045	7.37603	11.8729	21.2675				72.1661	58.4047	81.0859	17.8189	1.84172	19.874	55.0643	28.4583	54.8586
	1.53753	8.30686	27.9297	6.41587	28.7765	53.8817	5.86685	45.2149	5.56608				5.15846	15.3438	38.7101	8.61729	43.3768	56.0098	26.9052	23.6181	15.6592				47.6033	72.6819	69.7985	32.7404	2.23277	31.3403	51.9471	51.7487	31.3195
	2.62417	22.9204	30.3269	38.9464	77.28	10.3133	6.33985	25.2007	29.1913				22.9069	14.6559	35.9772	25.0286	37.332	8.90213	8.06681	9.91574	21.1127				70.1549	68.0466	82.3049	25.1709	3.06225	30.5619	54.673	32.3231	39.0836
	0.32864	71.8543	31.2546	17.4193	72.5689	77.8831	16.1216	16.4833	7.32959				3.16911	27.6946	33.1119	15.9733	61.5315	72.4471	2.06931	0.110163	24.6448				42.8095	69.0378	74.0215	6.81794	12.8531	54.4917	71.5828	62.9647	61.8384
	0.985707	0.975163	20.3719	41.6066	37.4926	77.1376	29.0305	27.5962	17.4512				7.07799	2.40261	38.919	4.32087	4.34887	74.2984	25.9356	0.247629	45.4842				61.6287	77.9044	73.4239	25.2831	32.2146	36.3966	19.3698	41.9845	35.5812
	0.320689	22.0543	34.4774	2.14747	44.7957	78.3927	11.8489	17.2117	10.4918				4.25939	17.9753	44.8738	21.952	5.83083	67.5102	10.6078	34.164	19.4871				37.0838	83.6742	65.6474	19.616	40.6814	18.487	44.6107	27.0368	57.587
	14.1615	10.4759	14.6634	13.8262	52.6616	67.774	24.0173	10.48	19.0984				17.7241	14.8427	26.4264	29.1073	42.3587	74.5396	50.9035	30.2501	32.8582				36.2468	75.0624	74.5533	44.5922	8.81824	61.8828	48.4709	52.6776	38.832
	11.6259	11.7703	34.0158	52.0948	27.7411	67.8683	9.36644	57.0925	20.566				11.0184	21.5941	29.2343	6.31504	29.5354	71.4673	21.4244	19.4731	34.3007				65.5641	76.0573	58.5242	74.2329	2.00821	23.8433	64.5852	57.9979	45.0841
	0.798085	4.93582	3.06827	12.452	46.5015	49.9811	2.04054	50.9046	13.2874				8.42357	6.35181	22.6479	83.2502	66.4667	48.7987	19.5823	11.9834	12.5852				19.6412	83.9693	57.7387	73.7482	6.65052	57.2832	20.0045	44.6959	53.0279
	0.0167676	7.56806	8.89861	15.8147	42.6063	39.4899	6.08382	26.885	62.1481				6.76235	11.7939	23.143	78.9154	63.5897	49.3699	22.4779	2.489	34.6386				24.747	45.838	50.2551	39.4102	5.01324	29.9223	41.4354	53.1475	53.2305
	95.239	9.91834	19.6541	65.4132	13.9791	63.5945	12.3017	22.6615	2.9396				38.8217	17.2199	44.3728	60.3944	34.6613	10.7066	9.88375	10.2733	0.990523				58.4176	41.7989	59.2494	30.1693	22.0522	8.42987	41.2151	24.1367	32.033
	8.26561	29.0982	31.4897	57.3553	71.4645	56.8363	2.36306	18.5078	7.96802				12.5864	32.1044	43.5543	43.2533	82.8439	66.0872	17.4588	10.4448	1.36825				79.2997	33.1764	71.7936	21.3176	25.4394	7.62373	22.3496	17.2957	38.7443
	15.5808	3.25228	33.0658	35.8015	43.4332	22.7748	1.21953	4.71242	21.3164				16.9662	34.1201	44.982	62.5087	74.9241	20.2065	11.1136	2.26219	15.0908				42.3941	38.0142	67.8411	43.5677	24.5514	14.0902	36.6947	23.3509	33.092
	36.1683	33.2844	2.41279	45.0633	75.1394	81.1479	3.0948	5.8985	3.42224				28.0934	0.360818	20.3079	47.3119	91.7427	78.9276	21.4035	10.099	2.39435				73.6905	20.7849	81.7888	2.76139	62.8584	57.3009	23.3132	18.8428	57.2367
	6.77893	10.9938	41.9168	30.6829	52.9322	56.7396	0.83152	3.60213	6.14923				15.9345	24.0665	39.803	5.97566	85.5341	56.6328	15.463	4.64236	8.07317				39.5375	20.6449	54.8083	45.2965	12.0922	41.3809	34.9347	68.4973	60.1077
	57.7975	0.720684	30.3706	31.0213	35.5537	43.8538	66.283	66.9945	9.13911				13.2039	15.9692	28.9311	43.5272	65.3342	44.0354	45.8106	5.11866	8.53486				76.1598	11.8771	54.477	4.33805	1.12896	39.7914	12.7324	25.4457	47.4046
	14.2933	8.30686	36.4725	15.4737	32.4704	56.0383	17.8275	13.8282	7.6415				19.0438	15.3438	39.176	56.0495	47.0009	60.0324	17.0111	16.947	12.6536				26.6114	7.30143	41.0128	9.53085	27.3052	29.861	8.7977	11.9625	67.0728
	38.0213	28.0337	18.1855	39.3961	16.8805	40.2664	9.87963	19.5847	6.65711				21.6304	0.646696	36.068	5.12793	19.959	35.6924	12.7511	22.755	12.7065				56.4256	1.20676	42.0417	15.1499	10.5863	20.6092	9.27786	33.0228	62.8013
	0.702423	6.31955	3.13068	62.1969	44.9116	32.317	10.4419	11.3438	6.02536				0.809303	29.9486	27.6847	19.991	66.9472	15.3593	9.43781	10.2052	12.2075				48.5431	49.019	68.291	11.5144	31.512	41.2837	21.9724	20.9519	32.8406
	15.4802	8.62014	29.0153	28.168	12.7093	27.0203	15.1448	24.8897	7.27356				37.3357	12.1048	50.9197	27.3526	19.6373	33.3437	12.246	13.7081	10.4406				32.3797	40.9069	84.6886	51.6741	41.9188	32.9092	32.7676	31.7888	34.1517
	1.22478	26.779	28.8523	45.1138	24.3908	25.7873	34.1844	34.425	29.1278				15.6868	65.9687	45.4941	52.8343	28.8559	16.7913	20.7974	28.3255	42.0889				43.4023	18.2726	40.2946	33.3763	10.7736	40.6539	26.2093	16.9759	69.8514
	20.5626	0.0289434	36.5418	3.48208	20.4704	8.8171	27.0166	29.1445	26.0411				51.3009	13.2387	44.0999	19.7006	19.7708	20.8891	24.134	10.9339	38.8366				35.9961	15.5255	65.9892	11.549	73.1396	52.0555	38.7086	14.022	58.2726
	13.8851	5.91408	7.21859	50.2975	20.3882	8.52129	4.55827	58.6237	3.54189				58.0058	38.1005	30.8082	34.8144	18.9637	14.9192	32.8959	26.3855	2.05777				3.55067	3.67192	28.5653	2.33826	67.7202	33.2475	16.4493	15.14	49.1099
	11.0371	8.85567	7.72252	58.6498	21.965	15.9196	2.29494	55.843	6.60748				27.7297	10.8805	31.1376	56.6951	10.5031	31.6289	12.2726	40.1021	7.89385				46.0581	13.9346	64.3398	14.9828	60.4629	16.8174	42.1387	13.1435	27.639
Experiment Mean	14.83	15.2106	21.8369	32.9255	40.1948	46.7751	13.4789	29.0707	13.9726			Experiment Mean	18.3364	21.372	34.6205	34.3752	43.9614	44.2992	18.4927	14.5448	17.6676			Experiment Mean	48.3125	43.4023	63.2508	26.7303	23.5677	33.1826	35.8258	34.0846	47.7771
Mean	17.2925			39.9651			18.8407					Mean	24.7763			40.8786			16.9017					Mean	51.6552			27.8269			39.2292
SEM	2.27485			3.9997			5.11698					SEM	4.99951			3.25317			1.20228					SEM	5.96855			2.82922			4.3034
