# Supplementary material for: Regulation of hippocampal mossy fiber-CA3 synapse function by a Bcl11b/C1ql2/Nrxn3(25b+) pathway
Source: eLife. 2024 Feb 15;12:RP89854. doi: 10.7554/eLife.89854 (PMC10942602; doi:10.7554/eLife.89854)
Supplement: Figure 6—source data 1. [file elife-89854-fig6-data1.xlsx]

## Sheet: Figure 6
Figure 6c					Figure 6e									Figure 6g & Supplement Figure 1c													Figure 6h & Supplement Figure 1d-e
	Relative C1ql2 protein levels					Intergrated density of C1ql2 fluorescence (AU)									Average synapse score													Number of docked vesicles per 100nm of AZ profile length
	Control+EGFP	Bcl11b cKO+EGFP-2A-K262E				Bcl11b cKO+EGFP-2A-C1ql2			Bcl11b cKO+EGFP-2A-K262E						Control+EGFP			Bcl11b cKO+EGFP				Bcl11b cKO+EGFP-2A-K262E						Control+EGFP			Bcl11b cKO+EGFP				Bcl11b cKO+EGFP-2A-K262E
animal #1	0.564959	0.498222				animal #1	animal #2	animal #3	animal #1	animal #2	animal #3				animal #1	animal #2	animal #3	animal #1	animal #2	animal #3	animal #4	animal #1	animal #2	animal #3				animal #1	animal #2	animal #3	animal #1	animal #2	animal #3	animal #4	animal #1	animal #2	animal #3
animal #2	0.586264	16.4101				118804	45076.8	86491.5	44935.3	46042.3	30772.6				5	0	3	5	0	1	5	0	5	5				0	1.03263	0.410694	0.620347	0	0	0	0.469153	0.446389	0
animal #3	1.84878	12.1408				154390	43795.8	89448.4	41063.1	47671	30320.9				5	1	0	1	1	5	5	5	5	5				0.253338	0.487068	0.530504	0.545613	0.563095	0.675265	0	0.40808	0	0
Mean	1	9.68305				205658	42835.9	72125.3	61683.9	48160.8	34832.9				3	5	1	5	3	0	0	5	3	5				0.729927	0	0.509632	0	0	0	0	1.00371	0	0
SEM	0.424433	4.75491				102879	125227	86676.8	47265.5	45605	39644.7				3	5	5	5	0	5	3	5	5	5				0.554109	0	1.10619	1.14995	1.54991	0	0	0.673718	0.667735	0.844096
						100971	119172	85775.2	49307.3	49196.4	38865.7				0	5	3	1	1	5	5	5	1	5				0	0	0.455705	0	0.380199	0	0	0.620771	0	0
						121250	102721	84356.6	72961.5	47502.5	40905.3				1	5	5	5	3	0	5	0	1	5				0.903342	0	1.12221	0	0.815328	0	0	0	0	0.869943
						112587	96854.6	80122.8	74909	51038.1	42184.8				5	5	5	5	5	5	5	5	1	5				0	1.06332	0.676453	0	0	0.769468	0.51164	0.950751	0	0
						136817	97207.1	75765.5	66162.5	56514.7	48371				5	5	3	5	3	3	5	5	1	1				0	0	0	0	0	0	0	0.90082	0.469792	0
						136887	91780	68515.8	76882.4	49257	37521.9				3	5	5	5	3	3	5	5	1	0				0.660851	0.700133	0	0.507382	0.371499	0	0.596232	0.506765	0.42452	0
						52182.1	125985	71225.5	60129.9	48781.4	48274.6				3	3	5	0	5	5	0	1	3	0				0	0	0	0.37312	0.563031	0	0	1.05977	0.529185	0.905633
						50431.8	130389	71704.5	58972.4	63146.1	50238.9				0	3	5	3	3	5	1	5	3	0				0.550479	0	0	0	0.598946	0.659	1.88644	0	0	0.574878
						46275.7	118479	70064.5	58115.3	65960.1	43005.9				3	5	1	3	3	5	0	5	1	3				0	0	0.314822	0.279369	0.301368	0.574713	0.553159	0	0.719062	0.318654
						110208	87313.1	58297.2	50928.8	29545.1	29626				3	3	5	5	1	5	0	5	3	1				0.987459	1.03638	0.669613	2.40587	0.586751	0	0	0	0	0.40517
						118063	85411.2	48188.6	65327.5	34378.5	28979				3	5	1	5	1	3	0	5	1	5				1.0201	1.14587	0.412048	0	0	0	0	0	0.734107	0
						112713	87503	46998.3	67138.1	30537.6	33081.4				5	5	5	1	1	5	3	5	3	0				0.527259	0.943752	0.947239	0.26936	0	0	0	0.620232	0	0
						90413.6	118264	61613.6	81647	58217	48344.9				5	1	5	3	5	5	3	5	3	3				1.88413	0.908926	0.395757	0.61736	0.301696	0.677231	0	0	0.465268	0.813935
						104354	122742	62519.3	77355.3	59165.3	52790.3				5	5	3	5	0	1	5	0	0	5				1.2276	0.667111	0	0	0	0	0	0	0	0.692617
						101653	111939	54145.8	86304.7	45774.6	49899.8				5	1	3	5	5	0	5	5	5	1				0.515145	0	0	0	1.13392	0	0.974849	0	0.380532	0.386563
						94053.7	102651	71135.4	82953	48827.2	90457.2				0	5	5	0	5	5	5	5	0	5				0.663042	0	0	0	0	0	0.526843	0	0	0.283994
						118781	108016	75495.1	83044.1	51872.8	84556.8				5	1	5	2	1	1	5	5	0	3				0	0	0.644725	0.961169	0	0	0	0.589431	0	0
						107786	106830	66415.2	95317.6	60298.7	92012.7				1	5	1	3	5	1	3	0	5	1				0	0	0.930233	0	1.0201	0	0	0.433088	0	0
						77899.3	110764	141172	70937.6	62093.3	97039.9				3	5	3	1	4	5	5	5	5	5				0	0.588893	0	0.366233	0	0	0.415162	0.908265	0.638081	0
						79193.4	102981	147451	97756.7	57378	101703				1	1	3	0	3	5	3	5	5	5				0.64156	0	0.680087	0	0	0	0.402917	0	0	0
						83626.6	102675	147910	93174.6	57894.8	103432				5	3	5	5	0	3	2	0	0	5				0.713012	0	0.52521	0	0	0	0	0	0	0
						87599.1	106037	130755	51390	44516.1	102993				5	5	3	5	0	1	5	1	0	1				0	1.21818	0.939938	0	0.36669	0	1.15447	0	0	0
						103617	99591.7	132569	53286.5	45366.7	104360				5	5	1	2	1	3	5	0	5	3				0	0	0	0.892698	0	0.26814	0	0	0	0
						104447	95045	140503	62906	45215.3	102276				5	5	3	0	4	5	5	0	5	0				0	0.463006	0.678518	0	0	0.430969	0.761151	0	1.23229	0
						95065.7	130117		55539.3	30311.9	78822.1				5	5	1	0	5	5	3	0	0	3				0.82291	0	0	0	0	0	0.728438	0	0	0
						100557	134909		61284.1	46354.9	75805.7				0	5	2	5	5	3	3	0	5	5				0.460936	0	0	0	0.572688	0	1.13999	0	0	0
						87199.7	127766		71510.4	29604.9	67065.2				0	5	3	0	3	0	3	5	0	1				0	1.01225	0.855505	0	0	0.733407	0.457143	0	0	0
					Animal Means	103879	102669	86201.6	67339.6	48540.9	60939.5				5	5	5	1	2	0	1	1	0	4				0.476281	0	1.05691	0.450735	0	0	0	0.951746	0	0
					Mean	97583.2			58940						5	3	5	5	3	3	1	0	1	3				0	0.36224	0	0	0.410273	0	0	0	0.330994	0
					SEM	5701.52			5518.04						5	3	5	5	1	1	0	1	1	5				0	0	0.758093	0.47221	0	0	0	0	0	0.608717
															5	1	1	5	4	1	5	5	5	5				0.757978	0	0.837802	0	0	0	0.604997	0.354698	0	0
															5	5	5	5	5	3	5	5	4	0				0	0	0	0	0	0	0	0	0	0
															5	4	5	5	5	3	0	3	0	0				0	0.992063	0	0.429092	0	0	0	0.427716	0	0
															0	5	5	4	1	5	0	1	0	5				1.10975	0	0.566348	0	0.60518	0	0	0	0	0
															5	3	5	5	1	5	5	0	2	5				0.652784	0	1.30344	0.628299	0.889442	0	0	0	0	0
															1	3	5	0	0	5	0	0	5	5				0.533874	0.96609	0	0.437963	0	0	0.339167	0	0.543863	0
															1	3	1	0	0	5	5	0	5	0				0	0	0	0.676178	0	0	0	0	0	0
															1	0	5	5	1	5	5	1	1	1				0	0.464598	0.648761	0	0	0	0	0	0.547885	0
															0	3	5	5	0	5	5	5	5	1				0	0	0	0.5113	0	0	0	0	0.735889	0.488138
															5	0	5	4	1	5	5	3	3	3				0	0	0.758438	0.562968	0.565163	0.745712	0	0	0.206778	0
															5	5	3	3	0	5	4	3	5	4				0.374897	1.47601	0	1.08992	0.557072	0.705318	0.903098	0.839913	0	0
															3	1	1	5	5	1	5	0	5	5				1.10988	1.70068	0.640205	0.82802	0.775976	0	0	0	1.17495	0
															3	3	5	1	5	5	0	5	5	1				0.410745	1.9015	1.86637	0	0	0.276304	0	0	0	0
															3	3	5	1	5	1	4	1	1	0				0	0	0.77101	0	0	0.732064	0	0	0	0
															3	3	3	1	5	2	0	5	0	0				0	0.70917	0.736811	0.331334	0.580147	0	0.482021	0	0	0
															1	1	1	0	5	0	0	1	0	4				0.160521	0	0.892698	0	0	0	0	0	0	0.671862
															0	3	5	0	5	5	0	3	5	5				0	0.365177	1.2161	0	0	0	0	0.779849	0.6744	0
															0	3	5	4	5	5	0	1	5	1				0.547915	0	0	0.817127	0.302939	0.604193	0	0	0	0
															3	3	5	5	2	4	5	0	5	0				0.830772	0.681849	1.00432	0	0	0.37843	0.847027	0	0	0
															5	1	1	1	5	3	1	3	5	1				0	0	0	0	0.733353	0	0	0.772439	0	0
															1	3	0	3	3	1	0	3	0	5				0	0	1.62005	0	0	0	0	0	0	0.574878
															3	5	1	0	0	3	3	0	5	4				0	1.3289	0	0	0	0	0	0	0.540453	0
															3	1	1	5	5	3	1	5	1	5				0	0.309195	0	0.569573	0.54748	0	0.616181	0	0	0
															1	5	5	0	0	0	5	3	5	5				1.00969	0	1.69334	0	0	0	0	0.45436	0	0
															1	5	5	5	5	0	5	0	5	5				0.346488	0.431239	0.627668	0.572202	0.685119	0	0	0	0	0
															3	5	5	5	5	5	4	4	0	0				0	0.676453	0.594566	0	0	0	0	0	0	0.357424
															5	5	0	5	5	5	0	3	1	0				0.591086	0	0.236256	0.803084	0.717412	0.409383	0.309463	0	0	0
															5	5	5	5	5	5	5	5	1	0				0	0.704523	0	0.755972	0.520562	0	0	0.801603	0	0.68899
															5	1	0	3	5	4	5	1	0	3				0	0	0.627746	0.508518	0	0	0	0.705617	0	0
															5	5	0	4	1	3	5	5	0	3				0	0	0	0	0.784991	0	0	0	0.448491	0
															5	1	1	5	5	3	5	1	1	1				0.744214	0.820647	0.730247	0	0	0	0	0	0.865052	0
															5	0	5	4	1	0	1	3	5	5				0	0	1.46113	0	0	0	0.306598	0	0	0.410335
															5	5	5	5	0	5	5	3	5	3				0	0.881756	0.457394	0	0	0.423496	0	0	0	0
															5	5	5	5	1	5	5	5	4	5				0	1.09673	0	0	0.460342	0	0	0.409199	0.485201	0.456204
															1	5	0	0	5	1	5	5	0	5				0	0.548697	0.796115	0	0	0.932966	0	2.22668	0	0
															5	5	1	4	3	5	5	5	0	5				0.169572	0.638366	0.714745	0.66921	0	0	0.422869	0	0	0
															5	5	1	5	3	4	4	5	0	1				0	0	0	0	0	0	0	0	0	0
															1	5	1	5	4	0	0	0	0	1				0.577567	0	0	0	0	0.344982	0.390976	0	0.518188	0.5101
															5	5	3	5	0	5	0	0	1	1				0.720202	0.989511	0.561829	0.462749	1.10644	0	0	0	0	0
															1	5	5	0	5	4	0	2	0	0				0	0	0.612557	0.277516	0.770119	0	0	0	0	0
															5	5	5	5	5	4	4	5	5	1				0	0	0.714337	0	0	0	0	0	0	0.36361
															5	1	5	5	5	0	4	4	5	1				0	0.555494	0.499027	0	0.4307	0.522903	0	0	0	0
															2	3	3	3	1	1	4	0	5	3				0	0	1.4339	1.06872	0.781067	0	0.923958	0.998702	0.548065	0.489189
															1	1	0	0	5	5	0	1	5	5				0.958313	0.532822	0	0.734592	1.45858	0	0	0	0	0
															0	3	5	3	5	1	5	5	5	5				0	0.58309	0	0	0	0	0	0.683153	0.394789	0.509424
															3	0	5	5	5	0	0	0	1	5				0	0	0.622007	0	0	0	0.864304	0	0	0
															1	5	5	5	5	0	0	5	1	1				0	0	0.716384	0.608014	0.722491	0.402706	0	0.236933	0	0.927644
															5	0	5	5	3	5	0	5	5	3				1.41363	0	0	0	0	0	0	0.567956	0.162048	0
															3	1	5	5	0	5	5	5	5	0				0	0.458085	0.729235	0.387732	0	0.412558	0	0	0	0
															1	3	5	0	1	3	1	5	1	1				0.342912	0.846919	0.330033	0	0	0	0	0	0	0
															0	3	5	5	5	0	5	5	1	1				0.633072	0	0	0	1.15307	0.377444	0	0	0.593437	0
															5	3	1	0	5	5	5	0	1	3				0	0	0.958405	0.724349	0	0.594389	0.904732	0	0	0
															5	1	0	1	5	4	3	0	5	3				0	0.764701	0	0.877424	0	0	0.482323	0.76929	0	0.656039
															5	1	1	2	5	0	5	1	1	5				0.730567	0	0.712403	1.13392	0	0	0	0	1.17055	0
															3	3	3	3	0	5	3	5	1	5				0.5827	1.71106	0.469859	0	0.284091	0.763068	0	0	0	0
															3	5	1	0	1	3	5	1	1	0				0	0	0	0.522521	1.83234	0	0	0.757232	0.739098	0
															3	5	0	0	0	3	1	5	5	5				0	0.705866	0.685777	0	0	0	0	0	0	0
															1	3	3	5	3	3	5	1	5	1				0	0	0	0	0.701164	0	0	0.313156	0	0
															5	3	3	5	5	4	5	0	5	5				0	0.422172	0.720305	0.901713	0.5506	0.746603	0.948137	0.803923	0	0
															5	3	1	5	0	3	1	5	5	2				1.84638	0	0	0	0	0	0	0	0	0
															5	3	1	0	4	0	3	5	4	0				0	0	0	0.951746	0.581193	0.430552	0.980777	0	0	0
															5	1	5	5	5	3	5	5	4	3				0	0.642797	1.45433	0.394898	0	0.201268	0	0	0	0
															5	5	1	0	5	5	5	5	1	0				0.583397	0.34236	0.896298	0.729661	1.13546	0	0	0	0	0
															5	5	1	1	5	5	5	1	3	5				0	0		0	0	0	0.763825	0	2.46548	0.973141
															5	0	0	5	5	1	5	0	2	0				0	1.54991		0.405828	0	0	0	0.410931	0	0
															5	0	5	5	5	1	5	0	5	2				0	0		0	0.980296	0.82802	0.512584	0	0.279197	0
															5	0	5	5	1	0	5	0	5	0				0	0		0	0.411862	0	0	0	0	0.610948
															5	1	3	3	0	0	5	3	3	1				0.565675	0			0	0	0	0.843882	0	0
															1	0	0	5	1	5	5	5	0	3				0.597621	0.329153			0	0	0		0	0.769349
															5	5	1	5	1	1	4	0	1	2				0	1.91828				0	0		0	0.421959
															5	4	5	5	5	0	5	0	0	1				1.3574	0				0	0		0	0
															5	5	5	5	3	3	0	1	1	3					1.52207				0	0		0	0
															4	5	5	1	1	0	5	5	0	5					0.401883							0.235977	0
															5	0	1	3	5	0	0	5	3	5												0	0
															5	1	3	1	5	0	0	3	0	5												0
															5	5	5	5	1	3	0	3	5	3												0.170873
															5	5	3	4	1	3	1	3	4	1			Animal Mean	0.325491	0.401883	0.495191	0.302836	0.305491	0.148767	0.206776	0.240134	0.188428	0.154985
															5	4	1	1	5	5	5	1	3	5			Mean	0.407522			0.240968				0.194516
															5	5	5	5	5	5	4	0	5	4			SEM	0.0490692			0.0383634				0.0247681
															5	5	5	0	5	0	1	1	3	3
															0	1	5	1	5	5	0	5	3	5
															5	5	5	0	5	5	1	3	2	5
															4	5	3	0	5	5	1	3	3	5
															5	5	0	1	4	5	0	0	0	5
															5	3	5	1	5	5	5	5	5	1
															3	5	5	0	5	0	5	5	5	4
															5	5	5	1	5	0	0	3	5	5
															5	5	5	5	4	0	0	0	3	5
															1	5	5	5	5	0	3	5	3	5
															5	5	5	3	5	5	3	5	5	5
															5	5	1	3	0	1	5	5	1	3
															5	5	0	1	3	5	5	0	0	3
															0	5	5	0	0	5	0	3	0	5
															0	1	5	5	5	5	0	3	5	4
															1	1	3	5	1	5	1	3	5	4
															5	1	5	0	1	0	4	1	0	0
															0	5	5	5	1	5	5	5	5	5
															0	5	0	0	1	5	1	0	5	0
															3	0	5	0	5	0	0	3	5	5
															3	1	1	1	2	5	0	0	5	5
															3	3	5	0	3	1	3	5	5	4
															3	4	5	0	2	1	5	1	5	0
															3	5	5	0	0	3	5	5	5	0
															3	3	5	2	1	3	3	5	5	4
															3	5	5	3	5	2	5	4		5
															1	5	5	5	5	0	0	5		3
															3	5	5	5	3	5	0	5		0
															3	5	5	0	5	5	5	3		3
															3	3	5	0	5	5	1	0		4
															3	5	5	0	0	1	0	5		0
															5	5	5	0	0	5	5	5		0
															5	5	1	3	3	5	5	0		1
															5	5	5	3	4	5	5	5		1
															5	3	1	5	5	3	0	3		5
															5	3	3	5	4	3	0	5		3
															5	5	3	0	5	4	5	3		5
															5	1	5	2	5	3	5	5		4
															5	3	5	3	5	0	1	4		5
															5	3	1	5	3	3	5	5		5
															1	3	5	5	5	3	0	5		5
															5	1	5	5	5	0	5	5
															5	3	2	4	5	3	5	5
															5	5	0	4	5	5	5	1
															5	5	5	5	1	5	1	1
															5	5	5	5	1	5	0	5
															1	3	0	4	1	5	5	5
															5	1	0	5	1	5	3	5
															5	3	4	5	0	1	1	1
															5	3	5	5	1	5	5	3
															5	3	5	1	3	5	1	3
															0	3		3	3	1	0	5
															3	5		5	1	1	5	5
															0	5		5	3	5	1	1
															0	5		2	0	5	0	5
															1			0	3	5	3	5
															5			5	3	5	3	0
															5			4	3	4	2	0
															5			5	0	5	5	0
															5			5	5	5	0
															5			5	0	1	0
															5			0	5	1	0
															5			0	3		0
															5			1	3		5
															1			3	3		5
															0			0	2		5
															5			5	3		5
															5			5	0		1
															5			5	0		0
															5			0	3		1
															3			4	3		5
															3			5	3		0
															3			0	5		3
															5			1	1		1
															3			1	5		5
															5			3	1		5
															5			1			5
															1			0			5
															5			1			5
																		0			4
																		0			5
																		4			5
																		5			5
																		1
																		0
																		0
																		3
																		3
																		5
																		5
																		3
														Animal Mean	3.50785	3.44311	3.35583	2.89655	2.96277	3.06322	2.93333	2.90058	2.78832	2.9281
														Mean	3.4356			2.96136				2.87234
														SEM	0.0121298			0.0374398				0.0430475

## Sheet: Fig 6-Sup Fig 1
Figure 6-Supplement Figure 1a					Figure 6-Supplement Figure 1d													Figure 6-Supplement Figure 1e													Figure 6-Supplement Figure 1i
	Relative Nrxn3 mRNA levels					Active Zone length (nm)													Diameter of docked vesicles (nm)													fEPSP slope (% of baseline)
	Control+EGFP	Bcl11b cKO+EGFP				Control+EGFP			Bcl11b cKO+EGFP				Bcl11b cKO+EGFP-2A-K262E						Control+EGFP			Bcl11b cKO+EGFP				Bcl11b cKO+EGFP-2A-K262E						Control+EGFP									Bcl11b cKO+EGFP
animal #1	1.34542	0.630567				animal #1	animal #2	animal #3	animal #1	animal #2	animal #3	animal #4	animal #1	animal #2	animal #3				animal #1	animal #2	animal #3	animal #1	animal #2	animal #3	animal #4	animal #1	animal #2	animal #3			Time (min)	slice #1	slice #2	slice #3	slice #4	slice #5	slice #6	slice #7	Mean	SEM	slice #1	slice #2	slice #3	slice #4	slice #5	slice #6	slice #7	slice #8	Mean
animal #2	0.81869	1.24953				329.78	96.84	243.49	322.4	87.22	95.18	125.33	213.15	224.02	193.87				43.7	31.83	41.03	26.79	34.39	50.28	29.72	55.53	36.35	28.9			-10	1.11044	0.749494	1.07816	0.695984	1.21173	1.3267	1.38574	1.07975	0.101104	1.02515	0.906452	1.00516	1.19783	0.789061	0.892117	0.992659	1.41403	1.02781
animal #3	0.835892	1.54905				394.73	205.31	188.5	183.28	177.59	148.09	93.5	245.05	62.9	71.85				45.19	41.74	44.58	23.61	28.58	40.01	39.1	47.57	28	30.34			-9.66667	0.991598	0.900282	0.860902	1.08685	0.814548	0.883645	1.14596	0.954827	0.0467662	0.903853	1.15015	1.07849	0.853615	1.06426	1.1252	0.981448	0.9064	1.00793
Mean	1	1.14305				137	96.49	196.22	192.8	82.63	204.43	65.18	99.63	289.34	199.56				62.52	37.73	51.58	34.93	62.21	39.33	39.94	25.97	18.22	29.89			-9.33333	0.88762	0.873824	1.05966	0.976528	1.02256	1.07065	0.828571	0.959916	0.0366127	0.99868	1.03648	1.12686	0.872884	0.836895	1.1088	0.853467	0.716817	0.94386
SEM	0.172781	0.270437				180.47	152.14	90.4	86.96	64.52	129.43	210.64	148.43	299.52	118.47				37.17	40.58	27.5	23.5	37.15	30.79	26.27	30.12	31.83	26.68			-9	0.916197	0.852751	0.950101	0.922262	1.30014	0.928351	1.11433	0.997733	0.0588566	1.39134	1.11393	1.11485	0.960247	0.752015	0.911864	1.0092	0.814838	1.00853
						118.62	207.33	219.44	93.57	263.02	52.54	121.11	322.18	116.19	119.33				41.05	35.92	38.25	51.53	53.83	45.81	24.05	31.83	23.18	29.25			-8.66667	0.745701	0.914682	1.01043	0.980367	0.852415	0.932536	0.881469	0.902515	0.033202	0.937227	1.02163	0.905767	1.02142	0.692171	0.99561	1.25162	0.845743	0.958898
						110.7	99.05	178.22	114.77	122.65	108.49	227.09	353.32	187.26	114.95				45.35	32.78	42.55	34.21	46.38	52.23	35.54	24.14	30.12	32.78			-8.33334	1.25709	1.01677	1.1781	0.88617	0.776515	0.843125	1.07233	1.0043	0.0673849	0.966688	1.18376	1.02981	1.04424	0.703265	1.28352	1.06192	1.04893	1.04027
						106.02	188.09	147.83	58.03	61.81	129.96	195.45	105.18	113.52	82.74				58.05	28.18	49.24	30.54	50.08	44.78	55.01	39.59	40.58	48.25			-8	1.26424	0.835307	1.0517	1.16671	1.1737	0.659167	0.989394	1.02003	0.0803345	1.03551	1.02233	1.19193	1.14938	1.20461	0.937428	1.08634	0.79408	1.0527
Figure 6-Supplement Figure 1c						94.6	111.41	168.51	135.3	123.19	90.11	137.98	111.01	212.86	63.23				40.2	55.53	30.09	27.05	33.38	35.94	36.63	20.44	39.07	31.01			-7.66667	0.809903	0.868673	1.04855	1.00827	1.20055	1.10128	1.12789	1.02359	0.0531728	0.916052	1.11433	1.11345	1.01506	1.31453	0.987852	1.0334	0.883567	1.04728
Data included in source data Figure 6 file						151.32	142.83	205.32	197.09	269.18	101.81	167.72	197.33	235.56	172.02				52.4	31.45	33.89	21.66	28.72	41.83	33.35	23.55	28.72	45.05			-7.33334	0.916873	0.969706	1.11351	0.833952	1.18604	1.07236	0.791621	0.983437	0.0555563	1.01111	0.973069	1.12562	1.23468	1.13113	1.06243	1.05204	1.03579	1.07823
						165.96	183.58	114.96	268.01	177.61	111.39	133.51	94.36	188.97	110.42				38.25	57.8	62.56	23.96	21.01	35.24	36.44	28.89	43.62	33.3			-7	0.871208	0.954369	1.03412	0.945555	1.18337	0.951369	1.09041	1.00434	0.0398896	0.973362	0.969859	0.959598	1.12936	1.19738	0.80555	1.1889	1.3137	1.06722
						181.66	50.9	234.46	205.28	166.96	303.49	53.01	73.45	274	173.95				30.78	30.12	38.25	25.95	50.45	30.12	31.67	36.7	45.05	45.69			-6.66667	0.829598	0.949335	1.05244	1.02286	1.07661	0.890684	0.973976	0.970786	0.0335938	1.01295	0.889095	1.24202	0.944533	1.23392	1.07706	1.08379	1.14972	1.07914
						137.56	176.15	317.64	357.95	331.82	174	180.78	166.6	139.07	313.82				37.32	35.82	35.24	31.61	31.61	34.01	21.16	30.54	45.17	58.1			-6.33334	0.849968	1.10961	0.951212	1.07764	0.989702	0.948516	0.710014	0.948093	0.0513901	1.10317	0.980092	0.962251	0.796184	1.15728	1.04251	1.00975	1.04178	1.01163
Figure 6-Supplement Figure 1f-g						101.27	96.49	149.34	83.13	170.43	129.9	312.58	125.22	245.79	246.81				26.91	31.52	33.89	44.89	36.78	39.33	34.41	33.64	39.1	45.36			-6	0.894958	1.05657	0.881259	1.12422	1.03858	0.967159	1.00534	0.995442	0.0331716	1.0385	1.01932	1.03168	1.02329	1.15169	0.946596	0.97046	0.985047	1.02082
Data included in source data Figure 6 file						98.03	87.27	242.69	85.52	123.66	93.79	122.11	162.18	136.22	201.56				35.96	28.29	43.2	23.61	30.9	35.1	29.25	23.14	52.25	31.51			-5.66667	0.651475	0.849473	1.15274	0.975248	1.12365	1.25461	0.920545	0.989677	0.0777285	1.15036	0.984506	1.14762	1.02928	0.774304	0.898112	0.923729	0.991966	0.987484
						189.66	105.96	105.57	371.25	94.07	146.91	210.95	161.23	210.37	282.42				56.85	30.78	34.85	22.17	21.28	50.08	33.89	31.96	40.61	38.14			-5.33334	1.10957	0.991013	1.32614	0.976783	0.920141	0.508881	0.866318	0.956979	0.0940475	0.989704	1.0126	0.914193	0.915162	0.767994	0.984326	0.905969	1.10013	0.94876
						106.15	110.02	252.68	161.98	331.46	147.66	135.07	172.8	214.93	245.72				44.91	30.78	35.96	25.95	31.52	50.07	54.8	20.07	31.49	39.1			-5.00001	1.15225	1.05353	1.17125	1.10989	0.818218	1.17433	1.00162	1.06873	0.0482603	1.1255	1.08142	0.983939	0.970162	0.945286	0.869197	1.01131	1.03809	1.00311
						162.92	149.9	132.91	198.99	58.03	159.65	222.98	32.89	298.92	144.38				40.75	45.69	30.23	28.29	21.66	23.85	42.36	46.99	47.21	37.67			-4.66667	1.23634	1.03702	1.02394	1.25323	1.25877	1.00464	0.939951	1.1077	0.0514833	0.950576	1.03326	0.946335	1.04742	1.01063	0.87096	1.13218	1.4025	1.04923
						194.12	161.13	113.7	68.3	88.19	69.27	102.58	144.55	262.79	258.69				32.88	29.16	24.07	30.63	36.7	43.91	36.78	73.18	31.67	26.79			-4.33334	0.990053	1.14754	0.936592	1.22661	0.884443	1.01491	0.943938	1.02058	0.0465455	1.04425	0.806527	0.942747	1.06669	1.21774	0.886652	1.01863	1.38912	1.04655
						150.82	135.77	161.58	93.54	151.02	147.28	189.81	103.49	114.57	352.12				47.45	23.38	55.99	24.98	22.17	31.96	42.03	31.35	37.92	56.78			-4.00001	0.954814	1.08034	0.891437	0.925845	0.727972	1.00958	1.0197	0.944241	0.0432314	0.946203	1.00889	0.931512	1.13666	0.903762	1.13525	0.92273	0.860734	0.980716
						344.09	168.14	310.21	104.04	185.33	144.12	167.35	339.31	108.23	12.07				33.38	32.73	38.14	33.89	16.61	43.32	44.58	25.31	28.84	59.9			-3.66667	0.822453	0.984808	0.827221	1.25579	1.00405	0.800132	1.05851	0.964709	0.0620491	0.949195	0.794086	0.788431	1.39557	1.19046	0.76782	0.869673	0.908015	0.957906
						110.97	261.81	107.5	93.8	98.03	154.22	236.7	230.9	94.01	108.79				36.87	34.01	52.98	42.55	42.29	29	32.98	25.31	37.96	58.74			-3.33334	0.749563	1.04089	0.80927	0.947603	1.12782	1.26678	0.960419	0.986049	0.0674763	0.834113	0.979289	0.967244	0.867272	0.73451	0.860558	0.863013	0.825908	0.866488
						180.7	169.81	43.53	273.05	159.16	85.19	240.87	110.1	156.72	194.04				66.26	33.35	41.08	21.66	26.79	46.64	40.56	32.78	36.35	31.94			-3.00001	1.27302	1.02812	0.913645	1.05613	0.884276	0.982188	1.02342	1.02297	0.0479344	0.873011	0.963638	0.952421	0.800673	0.998921	1.10651	1.05038	1.3792	1.01559
						155.87	74.21	147.04	267.61	262.57	322.55	248.19	138.64	181.16	162.79				49.34	36.47	39.25	26.58	41.83	30.09	43.91	34.41	41.58	42.71			-2.66667	1.09847	0.996983	0.932521	1.03975	0.646901	1.59684	0.878014	1.02707	0.109814	0.878075	0.970862	0.874561	0.765691	0.907527	1.23645	0.982336	0.732962	0.918557
						140.25	182.12	190.4	73.74	162.18	295.54	177.96	135.54	137.11	203.67				28.29	34.85	42.27	29.06	35.32	28.78	28.78	24.05	46.25	45.62			-2.33334	1.01216	1.0417	1.05207	1.09069	0.820554	1.18327	0.789495	0.998563	0.0540963	0.887741	1.10931	0.953513	0.813956	0.779901	0.925439	1.01342	1.00165	0.935617
						144.17	82.09	212.78	98.03	272.71	147.48	86.62	199.93	152.83	234.61				31.52	38.86	33.3	49.84	39.85	31.51	30.54	24.98	40.85	31.35			-2.00001	1.07221	1.11569	0.987114	0.765352	1.29263	0.835896	0.983811	1.00753	0.0665932	0.965076	1.00748	1.07007	0.957628	1.05663	0.872018	1.06015	0.802383	0.973929
						132.95	118	174.76	112.02	169.47	372.94	147.64	77.07	107.56	65.57				35.55	41.58	36.78	28.19	40.62	23.69	40.01	34.21	31.35	42.36			-1.66668	0.981364	1.11242	0.880889	0.740779	0.959509	0.833613	1.07871	0.94104	0.0501316	1.03413	0.833514	1.11594	0.91273	1.29234	1.09117	0.853245	0.955526	1.01107
						67.6	215.98	147.38	171.9	119.83	464.07	131.38	69.38	81.15	114.1				33.89	43.98	37.46	29.06	27.75	34.21	27.04	34.85	36.7	44.48			-1.33334	1.32795	1.11089	1.01691	0.903064	0.989869	1.04706	1.38441	1.11145	0.0677304	0.953798	0.893109	0.740997	0.99523	0.968083	1.14829	0.984556	0.896022	0.947511
						121.52	188.2	155.62	175.95	64.98	168.12	137.28	290.66	81.74	37.74				41.7	38.14	35.73	37.88	49.26	33.39	30.63	37.32	33.35	36.86			-1.00001	1.40577	1.16475	1.05133	0.818338	1.05076	0.966588	0.95909	1.05952	0.0703725	0.944362	0.881471	1.15183	1.01225	0.900301	0.931434	0.887655	0.713588	0.927862
						216.95	78.81	64.13	79.88	349.23	353.97	87.72	95.15	51.53	77.26				57.6	44.79	50.09	42.03	18.5	25.97	51.41	34.11	45.86	35.1			-0.666676	0.870822	1.08643	0.911794	1.03361	0.565163	1.26887	1.09944	0.97659	0.0845852	0.97014	1.12878	0.780005	1.1462	1.11026	1.26695	0.971792	0.853815	1.02849
						209.37	98.79	116.89	146.8	90.66	136.35	218.75	146.8	109.52	263.72				31.37	30.78	30.23	30.9	22.51	32.78	46.6	35.1	23.55	50.8			-0.333343	0.946319	1.10703	0.844987	1.15392	1.0988	0.676288	0.975571	0.971844	0.0639296	1.19018	1.13078	0.851156	0.924703	1.21316	0.972337	0.974234	1.19792	1.05681
						209.96	162.66	189.23	221.86	33.23	132.6	104.72	105.07	120.03	67.93				33.38	46.86	47.45	29.44	22.35	30.63	56.75	23.55	38.39	36.86			0	4.60319	5.20525	4.84951	7.22477	4.65725	4.67828	4.94165	5.1657	0.352001	3.66536	3.95689	3.83418	4.02488	3.98622	5.69439	3.59358	7.53627	4.53647
						155.45	552.12	195.67	195.07	243.74	151.65	188.71	46.99	302.12	248.95				37.88	67.1	55.46	55	43.53			21.58	44.59	42.86			0.333333	2.62308	2.87997	3.76654	4.61796	3.17379	2.69127	4.19974	3.42176	0.296068	3.12355	2.93095	3.55004	3.16397	3.12734	4.45406	2.99729	5.40565	3.59411
						330.93	266.27	131.91	211.77	89.96	123.61	74.03	153.42	84.71	164.28				46.81	36.11	41.01	56.48	26.07			36.72	42.19				0.666666	2.3852	2.07568	2.67154	3.20066	2.8857	1.94687	2.68322	2.54984	0.167933	2.53986	2.64602	2.8944	2.98008	2.22002	3.51857	2.80005	4.59981	3.02485
						131.93	284.72	119.36	87.31	86.26	125.31	165.29	281.93	74.78	221.67				47.92	50.19	38.53	31.61	26.94			32.36	40.58				0.999999	2.11054	1.97231	2.16354	2.9219	2.13888	2.00851	2.67551	2.28446	0.137919	2.07331	2.25625	2.77659	2.62875	2.39731	3.29978	2.26481	3.49022	2.64838
						99.17	120.23	90.75	167.81	66.16	76.27	326.52	268.81	174.64	88.81				48.21	40.42	45.38	50.72	31.4			20.69					1.33333	2.20515	1.87233	2.34065	2.52413	1.82677	1.76938	2.31426	2.12181	0.11204	2.11382	2.2404	2.57656	2.28884	2.10328	2.78196	2.14394	3.77159	2.50255
						52.98	100.8	190.37	233.05	146.88	104.29	61.17	233.8	69.74	88.81				39.94	51.69	28.29	31.67	26.94			24.89					1.66667	2.36879	1.65516	1.75234	2.67387	2.30619	1.81865	2.06996	2.09214	0.141628	2.12257	2.10656	2.59435	2.35114	2.06929	2.47554	2.17968	3.35576	2.40686
						90.11	175.87	176.57	301.65	165.24	73.52	199.87	186.6	149.34	128.63				24.19	29.9	40.75	21.66	25.16			55.53					2	2.12898	1.59452	1.47882	2.00502	2.09851	2.0789	1.85651	1.89161	0.0984376	1.9511	1.88313	2.51196	1.9783	1.84386	2.2518	2.12939	3.49921	2.25609
						306.38	259.95	153.44	159.16	112.43	106.09	312.34	74	113.68	104.41				43.22	31.61	40.34	26.58	46.4			30.79					2.33333	2.14935	1.66359	1.69793	2.22285	1.704	1.68834	1.6497	1.82511	0.0938249	1.92279	1.843	2.61557	2.05912	2.04883	2.28548	2.03516	2.80131	2.20141
						187.31	103.51	384.16	228.33	139.1	94.54	294.84	123.5	183.87	148.27				50.28	34.21	62.99	47.57	37.32			34.76					2.66666	1.66064	1.55366	1.84913	2.20007	1.60925	1.80458	2.00829	1.81223	0.0874667	1.93775	1.91775	1.99175	1.74726	1.62769	2.29376	1.99708	2.76925	2.03529
						118.02	436.95	686.02	147.89	110.83	134.37	199.47	90.73	92.76	168.01				43.4	32.64	36.72	35.86	33.38			25.97					3	1.687	1.7713	1.52305	1.96662	1.69749	1.60045	1.90702	1.73613	0.0600164	1.85696	1.65469	1.97443	2.29183	1.96975	2.19344	2.11197	2.58589	2.07987
						63.9	215.24	154.14	202.85	62.69	86.66	326.17	166.18	182.52	117.83				31.67	46.64	41.29	28.58	40.06			20.01					3.33333	1.23614	1.4984	1.66296	2.26278	1.46762	1.74636	2.23318	1.72963	0.147049	1.86594	1.75712	1.99081	1.82097	1.81821	2.10952	1.95857	2.40507	1.96578
						208.52	140.24	169.04	195.58	108.18	159.86	180	224.71	135.89	204.86				33.38	43.32	40.61	31.96	27.53								3.66666	1.22485	1.46387	1.58338	1.8307	1.95472	1.57591	1.8395	1.63899	0.0958537	1.84499	1.64446	2.108	1.91039	1.87439	2.34242	1.81027	2.7222	2.03214
						158.72	151.89	131.85	177.63	176.94	134.1	37.96	86.98	483.61	113.99				38.06	30.63	54.85	25.31	34.85								4	1.62434	1.58749	1.59966	1.89137	1.44443	1.90902	1.64172	1.67115	0.0639272	1.97757	1.6885	2.28728	1.77364	1.86777	2.07338	1.86577	2.68345	2.02717
						266.74	67.75	215.4	91.75	179.51	141.78	110.73	357.18	58.4	282				40.75	30.54	41.63	33.39	31.67								4.33333	1.16412	1.6527	1.56321	1.85041	1.56454	1.94098	1.93227	1.66689	0.103904	1.96376	1.59269	1.82417	1.46216	1.60672	2.0323	1.80939	2.55245	1.85545
						180.2	58.8	156.2	120.77	128.87	77.11	119.83	170.16	85.11	369.99				37.32	21.01	47.57	30.63	43.35								4.66666	1.7176	1.69063	1.27303	1.85502	1.22858	1.86564	2.0806	1.67302	0.11914	1.75868	1.60001	1.74257	1.62885	1.84976	2.21584	1.72347	2.50932	1.87856
						243.46	52.59	53.58	150.39	60.14	361.92	106.17	120.29	121.52	601.58				35.96	25.41	26.27	41.03	22.58								5	1.29436	1.61079	1.47438	1.86756	1.4386	1.40394	1.73024	1.5457	0.0758623	1.8031	1.64255	1.63319	1.3415	1.69893	2.1432	1.69017	2.19704	1.76871
						169.81	79.78	129.7	89.93	78.98	136.6	114.19	149.34	101.92	245.46				44.89	25.32	31.57	40.15	24.53								5.33333	1.28103	1.71381	1.3948	1.83736	1.64094	1.86374	1.75204	1.64053	0.0839484	1.81737	1.68609	2.12844	1.67692	1.93861	1.9318	1.70449	2.31905	1.90035
						130.63	141.01	271.44	301.81	172.37	275.68	207.46	73.45	111.97	65.88				36.78	30.54	30.12	37.67	26.27								5.66666	1.30054	1.55413	1.56302	1.71603	1.81142	1.52816	2.10957	1.6547	0.097002	1.77479	1.59148	1.65472	1.47844	1.77994	1.9385	1.74434	1.99039	1.74408
						622.97	144.17	112.02	133.59	104.34	94.01	208.79	66.11	99.14	148.84				37.57	28.33	24.82	26.79	38.53								5.99999	1.82622	1.56818	1.76474	2.15118	1.5914	1.9503	1.63348	1.78364	0.0803203	1.89632	1.79294	1.64754	1.47376	1.6571	1.83572	1.61913	1.97332	1.73698
						154.65	273.84	82.23	100.45	88.07	116.2	1038.99	128.23	148.28	296.35				50.45	31.67	43.19										6.33333	1.06787	1.54301	1.47123	1.99708	1.54369	2.01346	2.08565	1.67457	0.140722	1.77848	1.68228	1.76379	1.49827	1.60977	2.15325	1.59649	1.83125	1.7392
						182.51	143.7	121.68	122.38	330.1	165.51	120.65	73.87	101.52	155.14				30.63	46.74	49.96										6.66666	1.74328	1.60997	1.60392	1.71961	1.4029	1.88352	1.86847	1.69024	0.0634825	1.78814	1.45684	1.70637	1.69488	1.92121	1.91453	1.60393	1.95741	1.75541
						120.37	146.66	99.57	140.52	152.7	264.25	118.06	76.19	132.91	188.89				31.96	55.45	30.09										6.99999	1.3936	1.51069	1.48086	1.87319	1.24776	1.79392	1.82939	1.58992	0.0916765	1.88297	1.59319	1.56219	1.28351	1.75145	2.13103	1.67952	2.24178	1.76571
						164.39	219.85	71.46	145.69	136.36	47.21	139.94	129.46	76.28	68.83				45.62	33.35	34.69										7.33333	1.56371	1.51596	1.40794	1.72985	1.37087	1.56412	2.22441	1.62527	0.109254	1.75569	1.59831	1.50446	1.7858	1.40999	1.91594	1.51879	1.98831	1.68466
						210.82	153.6	185.18	117.85	123.99	168.02	77.07	67.75	140.9	173.95				31.61	28.96	85.1										7.66666	1.48156	1.61641	1.34373	1.68301	1.66813	1.69234	1.69888	1.59772	0.0511238	1.59711	1.46387	1.60682	1.55795	1.54779	1.88385	1.39958	1.88707	1.618
						164.13	150.5	110.97	109.85	117.03	195.89	260.84	95.51	185.03	241.45				44.72	34.91											7.99999	1.5222	1.48576	1.52934	1.63924	1.65228	1.74123	1.87219	1.63461	0.0521036	1.64199	1.63753	1.54628	1.5673	1.92568	1.90571	1.42011	1.75537	1.675
						188.08	323.42	167.32	175.57	365.31	103.97	324.58	261.61	188.05	177.92				37.23												8.33332	1.83404	1.49606	1.39628	1.74905	1.52334	1.87154	1.50908	1.62563	0.0711425	1.58721	1.45514	1.58576	1.46329	1.42434	1.91858	1.5118	2.1922	1.64229
						99.04	100.74	118.11	82.2	170.52	116.6	131.91	220.09	78.08	152.88				36.44												8.66666	1.59886	1.52708	1.261	1.98275	1.54586	1.65087	1.75709	1.61764	0.0837726	1.63439	1.61085	1.35982	1.52764	1.35076	1.77842	1.55054	1.86446	1.58461
						577.22	231.89	159.32	524.29	145.96	166.05	47.52	146.01	223.12	133.65				43.98												8.99999	1.41127	1.50554	1.39295	1.8051	1.59724	1.50667	1.61142	1.54717	0.0531819	1.75155	1.44641	1.51304	1.2504	1.48856	1.76784	1.47495	2.09418	1.59837
						276.81	147.83	168.19	196.4	125.33	126.9	66.33	118.05	196.95	279.78				37.67												9.33332	1.22089	1.51128	1.43422	1.8691	1.36753	1.65315	1.2196	1.46797	0.0887794	1.7695	1.55256	1.4252	1.62716	1.67461	1.70119	1.51857	1.59669	1.60818
						169.18	141.71	423.27	124.52	139.39	244.27	323.14	97.36	81.49	131.07				35.86												9.66666	1.88646	1.49653	1.19734	1.8051	1.29914	2.07205	1.40886	1.59507	0.124085	1.43967	1.48895	1.53005	1.34674	1.53538	1.54393	1.51224	1.67327	1.50878
						136.7	141.94	147.14	132.28	192.1	174.2	129.03	124.75	274.1	145.14				47.52												9.99999	1.28634	1.45766	1.22806	1.36739	1.69415	1.82874	1.32353	1.45513	0.0847664	1.56097	1.41471	1.34515	1.20849	1.5942	1.69414	1.5007	1.74061	1.50737
						159.49	228.75	159.3	196.65	59.46	213.68	119.64	141.72	108.97	184.1				26.79												10.3333	1.53176	1.47698	1.55395	1.32388	1.61075	1.50515	1.68585	1.5269	0.0428824	1.70275	1.24666	1.37152	1.42082	1.73872	1.59841	1.52423	1.4198	1.50286
						504.71	115.11	124.88	120.98	127.39	211.04	138.8	52.54	222.97	201.19				37.88												10.6667	1.48117	1.37314	1.24564	1.43318	1.38105	1.43742	1.33975	1.38448	0.0292527	1.607	1.21155	1.44548	1.41184	1.36195	1.53352	1.42644	1.66081	1.45733
						134.37	243.71	136.94	153.44	83.89	202.78	136.45	270.84	115.6	80.3				39.1												11	1.1925	1.65809	1.0913	1.57294	1.31916	1.86298	1.00481	1.38597	0.120569	1.50849	1.34699	1.19255	1.55028	1.53894	1.6349	1.37416	1.72331	1.4837
						103.65	120.97	136.88	154.38	170.57	107.3	326.16	78.79	216.17	731.11				21.66												11.3333	1.25477	1.43542	1.19827	1.3976	1.47563	1.54414	1.00375	1.32994	0.0710802	1.4162	1.39344	1.69903	1.26873	1.44785	1.56861	1.32787	1.59001	1.46397
						198	113.41	218.63	66.71	193.07	236.13	80.81	148.73	129.09	73.4				25.42												11.6667	1.75979	1.5642	1.31023	1.08173	1.36653	1.22036	1.40408	1.3867	0.0842239	1.49399	1.30415	1.32253	1.32953	1.60692	1.68938	1.54132	1.72539	1.50165
						94.42	91.18	167.08	88.84	217.23	227.22	90.38	244.38	206.1	219.2				31.49												12	2.02789	1.53458	1.39665	1.35332	1.45745	1.7515	1.21986	1.53446	0.103198	1.60977	1.26803	1.43269	1.64624	1.65323	1.66241	1.51591	2.01784	1.60076
						80.67	182.25	125.61	127.8	78.49	214.37	94.07	44.91	92.73	93.98				36.87												12.3333	1.46167	1.72704	1.49714	1.43881	1.27445	1.36665	1.42269	1.45549	0.0529004	1.58169	1.45213	1.38307	1.34188	1.58067	1.56879	1.23186	1.69356	1.4792
						589.72	156.65	139.91	149.43	251.06	167.17	236.48	174.78	137.66	317.08				38.06												12.6667	1.42778	1.55717	1.41405	1.51842	1.50732	1.45607	1.56012	1.49156	0.0225253	1.61943	1.31177	1.22751	1.44177	1.75796	1.81315	1.35318	1.58009	1.51311
						178.16	136.72	136.91	202.69	112.96	79.58	282.03	236.94	145.07	267				33.55												13	1.72871	1.55963	1.37315	1.21023	1.4014	1.51485	1.73077	1.50268	0.0722216	1.51126	1.20803	1.16821	1.76878	1.65028	1.61921	1.29946	1.58608	1.47641
						173.14	109.52	176.41	161.4	110.97	289.87	255.77	247.52	192.98	196.04				32.88												13.3333	1.44921	1.55495	1.27396	1.44239	1.42742	1.64706	1.50881	1.47197	0.0440471	1.61391	1.3216	0.935413	1.19633	1.9209	1.49685	1.40224	1.32062	1.40098
						138.85	101.06	177.99	216.1	90.38	157.86	85.71	273.47	168	166.51				31.49												13.6667	1.48658	1.64193	1.14738	1.68633	1.63577	1.81751	1.81557	1.60444	0.0875418	1.53657	1.25719	1.17477	1.26013	1.4104	1.74527	1.49815	1.36744	1.40624
						110.62	62.56	163.25	360.34	129.85	94.45	204.27	170.45	128.29	290.08			Animal Mean	39.4993	36.7667	40.9063	32.849	33.6529	36.9252	37.2965	32.3044	37.0162	39.8178			14	1.43801	1.329	1.27951	1.44931	1.2104	1.62823	1.18717	1.36023	0.0588987	1.44382	1.21205	1.08162	1.14564	1.61507	1.46794	1.37616	1.30056	1.33035
						151.85	70.49	139.99	154.8	195.77	92.14	91.91	52.33	127.59	275.02			Mean	39.0574			35.1809				36.3795					14.3333	1.15775	1.41341	1.37241	1.33002	1.32316	1.621	1.14915	1.33813	0.0608269	1.26153	1.3215	1.4124	1.40866	1.15901	1.5099	1.56674	1.27703	1.3646
						187.22	180.02	200.39	227.55	232.18	191.24	192.28	198.85	267.85	196.43			SEM	1.21524			1.12882				2.19218					14.6667	1.34215	1.49583	1.3589	1.51944	1.42141	1.25537	1.17786	1.36728	0.0467295	1.38282	1.17733	1.18366	1.16416	1.71247	1.53635	1.36006	1.58078	1.3872
						144.82	99.68	69.74	93.57	128.03	206.33	108.23	100.13	182.46	204.42																15	1.57897	1.46094	1.59874	1.54555	1.07294	1.45854	1.72918	1.49212	0.0780373	1.44658	1.27806	1.27806	1.2807	1.5997	1.50673	1.22276	1.5794	1.399
						104.35	187.68	161.74	136.13	137.12	104.99	92.32	233.63	99.96	248.69																15.3333	1.6423	1.50203	1.34391	1.15008	1.09546	1.06228	1.26425	1.29433	0.0819106	1.5276	1.26091	1.10658	1.22963	1.45009	1.31667	1.14373	1.22053	1.28197
						108.74	171.5	176.71	79.5	80.41	95.87	137.24	146.38	253.3	196.3																15.6667	1.47393	1.3811	1.2425	1.22328	1.20339	2.10743	1.16643	1.39972	0.124931	1.49768	1.27696	1.4486	1.21429	1.76702	1.42986	1.22798	1.85155	1.46424
						120.37	111.65	160.77	112.61	87.91	138.14	115.7	175.91	227.16	258.54																16	2.08447	1.52907	1.57357	1.43343	1.04375	1.50667	1.67841	1.54991	0.116995	1.59941	1.29462	1.22048	1.22196	1.64936	1.56473	1.40247	1.40896	1.42025
						196.6	218.3	139.59	164.47	138.41	248.32	164.55	422.06	112.51	107.8																16.3333	1.75786	1.55565	1.21548	1.85707	1.39873	1.19221	1.15181	1.44697	0.107414	1.44888	1.23613	1.05072	1.25751	1.56235	1.66293	1.30523	1.30379	1.35344
						70.74	42.87	132.33	147.48	134.57	189.04	362.66	352.14	617.1	88.07																16.6666	1.44709	1.51128	1.37685	1.47004	1.1787	1.25137	1.18052	1.34512	0.0530488	1.50619	1.28077	0.938222	1.32579	1.48917	1.66558	1.37472	1.3257	1.36327
						85.57	218.3	274.26	257.91	113.94	242.39	106.56	134.23	50.45	561.53																17	1.61961	1.61524	1.31689	1.5883	1.1727	1.43799	1.5245	1.46789	0.0642294	1.48225	1.19319	0.953669	1.47807	1.67328	1.40182	1.31722	1.3566	1.35701
						291.62	236.15	303	52.8	135.28	138.66	352.18	262.95	49.78	70.52																17.3333	1.23238	1.60084	1.28303	1.47285	1.41157	1.45797	1.30838	1.39529	0.048589	1.36763	1.14362	1.17539	1.07025	1.77241	1.41487	1.25917	1.19446	1.29973
						157.96	196.43	214.94	143.76	173.45	264.94	137.21	86.07	168.51	134.66																17.6666	1.53745	1.46293	1.17884	1.59393	1.76789	1.66837	1.42189	1.51876	0.0721267	1.37039	1.12286	1.15838	1.24928	1.34465	1.41663	1.35385	1.42994	1.30575
						236.65	189.21	104.34	276.11	95.6	168.24	110.53	174.19	312.81	159.78																18	1.63525	1.70632	1.34021	1.4447	1.23592	1.2002	1.13241	1.385	0.0833273	1.54532	1.351	1.10065	1.04686	1.27422	1.66417	1.30146	1.37182	1.33194
						75.66	130.77	99.14	113.97	120.97	107.15	207.33	129.99	84.38	152.43																18.3333	1.539	1.63303	1.37852	1.52456	1.60391	1.62557	1.11938	1.48914	0.069896	1.36326	1.27937	1.19614	1.30053	1.68244	1.38102	1.18347	1.46316	1.35617
						136.88	83.07	140.37	88.19	123.56	85.52	217.95	176.99	85.43	107.56																18.6666	1.52066	1.68689	1.21529	1.21944	1.03925	1.55917	1.44422	1.38356	0.0871674	1.4353	1.4422	1.14044	1.26349	1.23097	1.36515	1.12419	1.53189	1.3167
						343.23	175.33	212.83	152.75	352	131.05	182.07	158.2	20.93	152.43																19	1.53745	1.58679	1.2908	1.63949	1.38371	1.61872	0.924001	1.42585	0.0967402	1.42794	1.22629	1.21924	1.07866	1.33081	1.40288	1.32155	1.1548	1.27027
						332.96	61.49	150.97	191.38	109.15	149.82	113.68	264.12	135.3	265.3																19.3333	1.69579	1.63081	1.25582	1.50024	1.44694	1.46729	1.00694	1.42912	0.0882221	1.56373	1.11062	1.38557	1.11383	1.46597	1.60969	1.29757	1.28741	1.3543
						103.56	141.67	145.82	178.63	48.61	104.89	167.21	102.34	134.8	120.98																19.6666	1.47509	1.67366	1.2623	1.13113	0.978192	0.740588	1.48888	1.24998	0.122947	1.40906	1.06376	1.33439	1.12263	1.60509	1.47975	1.31467	1.45808	1.34843
						143.05	148.6	134.41	203.8	142.62	161.98	211.06	319.33	118.47	85.19																20	1.65987	1.58585	1.10481	0.990862	1.25877	1.38815	1.88283	1.41016	0.120425	1.40998	1.09386	1.15526	0.988121	1.41253	1.50126	1.3423	1.27334	1.27208
						120.69	236.87	138.83	110.9	181.62	133.94	105.47	124.39	182.67	352.64																20.3333	1.9468	1.64989	1.22085	1.41373	1.68882	1.46786	1.58032	1.56689	0.0871888	1.41436	1.26121	1.22142	1.28557	1.28155	1.46476	1.1838	1.46131	1.32175
						108.32	180.7	291.1	178.55	75.92	144.6	131.14	125.77	111.32	257.38																20.6666	1.85576	1.54301	1.13664	1.53582	1.02557	2.29558	1.43066	1.54615	0.162543	1.30848	1.16971	1.15121	1.25713	1.32664	1.37573	1.31378	1.08883	1.24894
						161.63	93.53	130.92	105.07	172.06	232.26	101.96	148.75	133.78	158.94																21	1.68275	1.60903	1.48678	1.28292	1.41307	1.69747	1.26293	1.49071	0.0680923	1.50987	1.18988	1.21003	1.31232	1.01571	1.26201	1.39259	1.41103	1.28793
						137.87	155.57	137.52	253.23	81.93	496.85	119.23	74	188.75	222.08																21.3333	1.54402	1.80501	1.4159	1.53096	1.34935	2.07795	1.659	1.62603	0.0943424	1.3987	1.18596	0.901866	1.22776	1.3816	1.3343	1.20933	1.49268	1.26652
						171.41	292.09	111.57	137.05	88.07	234.62	153.16	266.21	96.59	231.73																21.6666	1.7763	1.69778	1.20308	1.55349	1.53051	1.98321	1.29536	1.5771	0.102489	1.46453	1.23693	1.07662	1.52128	1.6745	1.27559	1.23597	1.13404	1.32743
						201.02	78.79		142.78	69.42	259.57	130.92	81.49	40.56	205.52																22	1.44892	1.4401	1.38462	1.21791	0.924812	1.64212	1.3456	1.34344	0.0848508	1.21918	1.15606	1.31894	1.12824	1.42515	1.14759	1.30445	1.26366	1.24541
						349.88	64.52		246.41	72.38	193.44	80.4	243.35	101.06	421.36																22.3333	1.72195	1.55214	1.38407	1.13369	1.15852	1.74389	1.18052	1.41068	0.100228	1.31101	1.2897	1.01156	1.03826	1.36959	1.36392	1.19934	1.43179	1.25189
						132.38	144.43		197.06	102.01	120.77	195.09	309.14	358.17	359.56																22.6666	1.78596	1.76755	1.45384	1.48105	1.17803	1.70889	1.54682	1.56031	0.0816317	1.55752	1.28589	0.984563	1.06426	1.09276	1.213	1.22032	1.28464	1.21287
						139.07	72.87		114.33	242.8	88.07	132.11	187.37	114.95	163.68																23	1.81164	1.63655	1.36316	1.02081	1.62793	1.99805	1.41471	1.55326	0.121101	1.38121	1.22409	1.1615	1.22234	1.34292	1.26183	1.24241	1.70463	1.31762
						176.78	70.21			181.06	83.43	103.54	237	159.11	158.23																23.3333	1.76394	1.89165	1.35686	1.42012	1.31582	1.81085	1.08163	1.52013	0.114712	1.38443	0.977082	0.988932	1.43859	1.53344	1.32866	1.2312	1.36721	1.28119
						167.33	303.81			204.29	136.39	146.59		124.39	129.98																23.6666	1.37468	1.96048	1.39036	1.52763	1.13933	1.80458	1.26266	1.49425	0.111214	1.3674	1.18937	1.21799	1.24273	1.51706	1.27153	1.23164	1.17578	1.27669
						81.46	52.13				130.5	147.83		203.2	236.99																24	1.93936	1.57555	1.36741	1.47439	1.37337	1.78974	1.57899	1.58555	0.0804718	1.4788	1.08483	1.07615	1.18305	1.27453	1.32531	1.29302	1.01434	1.21625
						147.34	175.43				212.76	175.92		173.41	97.96																24.3333	1.54441	1.77352	1.58079	1.38813	1.25177	1.86812	1.88229	1.61272	0.0913093	1.30227	1.02273	1.08614	1.17052	1.20145	1.3447	1.25639	0.993811	1.17225
							65.7				161.18	164.9		199.96	133.41																24.6666	1.51592	1.63175	1.10204	1.79947	1.26177	1.37845	1.90462	1.51343	0.109071	1.43898	1.18817	1.005	1.64045	1.35737	1.10351	1.1243	1.22445	1.26028
														423.77	41.37																25	2.25468	1.59276	1.35224	1.41654	1.42408	1.94117	1.70738	1.66984	0.124253	1.37362	1.10741	1.03683	1.21336	1.50902	1.3611	1.23752	1.32362	1.27031
														183.04	171.99																25.3333	1.58157	1.73067	1.33725	1.24837	1.41791	1.08663	1.8076	1.45857	0.0987889	1.25232	1.25489	1.29226	1.48181	1.30129	1.34805	1.24529	1.01711	1.27413
														108.83																	25.6666	1.54083	1.7295	1.2512	1.00827	1.03658	1.59551	1.37431	1.36231	0.105223	1.317	1.09226	1.09519	1.26892	1.40857	1.2814	1.1263	1.40734	1.24962
														585.23																	26	1.92662	1.83159	1.30061	1.66739	1.56254	2.16583	1.33709	1.68452	0.119041	1.31792	1.15245	0.925271	1.45431	1.57446	1.18972	1.2343	1.07938	1.24098
					Animal Mean	179.42	154.253	170.146	165.247	145.866	164.929	171.559	165.901	165.707	188.916																26.3333	1.59364	1.7864	1.53341	1.58651	1.01122	1.73305	1.51413	1.53691	0.0955278	1.2438	1.12105	1.23749	1.30371	1.47635	1.43321	1.25428	1.17901	1.28111
					Mean	167.94			161.9				173.508																		26.6666	2.02992	1.73617	1.36408	1.38096	0.939992	1.37731	1.46974	1.47117	0.128452	1.27879	1.19278	1.20504	1.52278	1.15586	1.23327	1.2827	1.11674	1.24849
					SEM	7.34841			5.55833				7.70409																		27	1.89225	1.83662	1.35557	1.04513	1.1033	1.77699	1.4708	1.49724	0.131822	1.2438	1.11995	1.32924	1.54242	1.19433	1.14459	1.33609	1.14972	1.25752
																															27.3333	1.72649	1.77305	1.61391	1.42396	1.518	1.20229	1.71164	1.56705	0.0766698	1.19915	0.96735	1.03137	1.56337	1.12858	1.23592	1.15993	1.03602	1.16521
																															27.6666	1.82853	1.70421	1.39369	1.30571	1.46228	1.49944	1.23634	1.49003	0.0800194	1.33058	1.01631	1.04729	1.26368	1.51645	1.3789	1.26272	1.25789	1.25923
																															28	1.57897	1.71604	1.23602	1.27499	1.59173	1.3151	1.56198	1.46783	0.0711176	1.24427	1.23241	0.940718	1.21841	1.38892	1.30291	1.13507	1.49014	1.24411
																															28.3333	1.79619	1.83311	1.47586	1.19692	1.16502	1.89817	1.36314	1.53263	0.116819	1.37178	1.09115	0.978946	1.43579	1.14263	1.12696	1.24229	0.976514	1.17076
																															28.6666	2.11218	1.59241	1.4357	1.30801	1.31065	1.62385	1.24272	1.51793	0.113329	1.55982	1.14051	1.40881	1.19184	1.40449	1.23239	1.23486	1.3144	1.31089
																															29	1.7904	1.88591	1.26822	1.44393	1.05159	1.44731	1.659	1.50662	0.111157	1.37132	1.09166	1.01359	1.2691	1.19209	1.24191	1.15849	1.29041	1.20357
																															29.3333	1.76781	1.59604	1.54507	1.41808	1.11815	1.67617	1.5859	1.5296	0.0798478	1.27419	1.05624	0.934165	1.26948	1.42872	1.29569	1.16437	0.84828	1.15889
																															29.6666	2.24309	1.73992	1.17532	1.51944	1.11465	1.88581	1.21694	1.55645	0.159665	1.25163	1.19991	0.919186	1.29586	1.05866	1.21529	1.11798	1.18201	1.15506
																															30	1.81975	1.77083	1.33114	1.35588	1.14317	1.44731	1.55879	1.48955	0.0922814	1.35935	1.16299	1.12359	1.39781	1.33234	1.5062	1.25484	0.849433	1.24832
																															30.3333	1.74493	1.76497	1.11407	1.23864	1.22658	1.39253	1.40939	1.41301	0.09624	1.17107	1.15948	0.925271	1.06557	0.956786	1.19078	1.15316	1.29963	1.11522
																															30.6666	1.6758	1.88977	1.43033	1.43548	1.19588	1.56773	1.64093	1.54799	0.0834749	1.41044	1.29903	0.889072	1.37069	1.07027	1.15058	1.09755	0.96083	1.15606
																															31	1.85991	1.7953	1.34706	1.47311	1.12649	1.73571	1.4825	1.54572	0.100189	1.61805	1.03086	1.05961	1.19315	1.21163	1.35052	1.22831	1.26919	1.24517
																															31.3333	1.59123	1.68139	1.27488	1.19897	1.70116	1.53083	1.07977	1.43689	0.0941943	1.27925	1.22539	0.990024	1.39164	1.09082	1.15023	1.22165	1.4221	1.22139
																															31.6666	1.52519	1.79143	1.19327	1.31415	1.47846	1.64725	1.42827	1.48258	0.0754915	1.24288	1.00658	1.47092	1.3733	1.0722	1.36727	1.40646	1.11859	1.25727
																															32	1.20303	1.74624	1.2747	1.6633	1.3622	1.43381	1.55241	1.46224	0.0759686	1.30733	1.14583	0.904675	1.37405	1.26303	1.19078	1.16271	1.26688	1.20191
																															32.3333	1.66721	1.87994	1.55729	1.36228	1.31065	1.66114	1.75071	1.59846	0.0773641	1.32459	1.23934	0.916533	1.38696	1.24064	1.0679	1.10455	1.34507	1.2032
																															32.6666	1.70737	1.88966	1.53175	1.49	1.51266	1.49259	1.52662	1.59295	0.0569853	1.29835	1.12878	0.91154	1.40436	1.33508	1.20242	0.996322	1.36398	1.2051
																															33	1.55811	1.6712	1.55395	1.29393	1.29247	1.5451	1.45432	1.4813	0.0540731	1.14138	1.27676	1.20098	1.20606	1.21743	1.13877	1.06203	0.990582	1.15425
																															33.3333	2.00163	1.75163	1.4022	1.22891	1.04091	1.5957	1.20365	1.46066	0.12863	1.30296	1.18857	1.11204	1.32429	1.18812	1.10668	1.19379	0.905016	1.16518
																															33.6666	1.90393	1.88333	1.61613	1.21048	1.21123	1.74408	1.16138	1.53294	0.125114	1.34324	1.15647	1.00219	1.29866	1.32379	1.2472	1.35707	0.857967	1.19832
																															34	1.93434	1.96517	1.36186	1.25298	1.29914	1.69177	1.29482	1.54287	0.118672	1.23851	1.23422	1.1576	1.25115	1.13041	1.48892	1.23674	1.11905	1.23208
																															34.3333	1.75139	1.67904	1.20493	1.09863	1.00688	1.90065	1.06117	1.3861	0.142166	1.30526	1.15125	1.11157	1.12824	1.4507	1.20401	1.27793	0.77955	1.17606
																															34.6666	1.9804	1.71089	1.28266	1.33309	1.22991	1.45112	1.69648	1.52636	0.104588	1.38098	1.19118	0.898902	1.08502	1.32195	1.21423	1.28414	1.49937	1.23447
																															35	1.40615	1.81321	1.35335	1.33949	1.516	1.46234	1.04362	1.41917	0.0870676	1.39617	1.34809	0.908263	1.35347	1.32002	1.11144	1.1687	1.11928	1.21568
																															35.3333	1.74328	1.79635	1.37778	1.57319	1.19338	1.71174	1.40009	1.54226	0.0850262	1.36809	1.08132	1.01733	1.23356	1.30974	1.09663	1.34364	1.10221	1.19407
																															35.6666	1.94158	1.84166	1.30209	1.51381	1.17303	1.6366	1.1558	1.50922	0.118977	1.40078	1.19589	1.00454	1.08016	1.38974	1.13683	1.16637	1.22076	1.19938
																															36	1.85257	1.57848	1.34095	1.64026	1.40056	1.47071	1.52955	1.54473	0.0641893	1.21457	1.15055	1.11282	1.25489	1.57497	1.11021	1.25906	0.951605	1.20358
																															36.3333	1.76086	1.86765	1.42423	1.24402	1.33584	1.3229	1.42322	1.48267	0.0895206	1.24357	1.1052	0.937598	1.56842	1.41182	1.27224	1.3332	1.34392	1.277
																															36.6666	1.59239	1.85313	1.5769	1.19743	1.00572	1.57858	1.8682	1.52462	0.120764	1.43001	1.19389	0.93198	1.16341	1.17072	1.22217	1.18613	1.18962	1.18599
																															37	1.37806	1.82012	1.41942	1.41065	1.4451	1.42125	1.35703	1.46452	0.0602896	1.31861	1.09767	0.96069	1.3907	1.65059	1.1996	1.22354	1.14972	1.24889
																															37.3333	1.64298	1.94398	1.72384	1.25989	1.39739	1.82969	0.996837	1.54209	0.127738	1.36027	1.04731	0.716344	1.36245	1.35127	1.11321	1.26461	0.917932	1.14167
																															37.6666	1.56265	2.00286	1.56265	1.34999	1.32783	1.43114	1.2297	1.49526	0.0964261	1.39111	1.17753	1.20036	1.24853	1.19402	1.20788	1.30934	0.971901	1.21258
																															38	1.62232	1.97957	1.30338	1.3482	1.34301	1.15245	1.53034	1.46847	0.103054	1.2758	1.20001	1.12218	1.15125	1.5022	1.02893	1.40746	1.52727	1.27689
																															38.3333	1.65514	1.8893	1.40054	1.2796	1.26411	1.43229	1.32885	1.46426	0.0865582	1.28339	1.14071	0.849907	1.07717	1.47584	1.10739	1.24019	1.14626	1.16511
																															38.6666	1.47933	1.73208	1.48474	1.04846	1.2154	1.55099	1.38946	1.41435	0.0849201	1.27442	1.08453	1.04136	2.00861	1.46586	1.16592	1.38981	0.806535	1.27963
																															39	1.83095	1.84529	1.55655	1.45801	1.26344	1.81333	1.55826	1.61797	0.0836393	1.36211	1.28167	1.11251	1.35123	1.27972	1.33289	1.28381	0.968211	1.24652
																															39.3333	1.61855	1.88907	1.92556	1.34922	1.38021	1.68416	0.981153	1.54685	0.126431	1.30894	1.04821	1.00797	0.942101	1.37681	1.27312	1.30889	0.824755	1.13635
																															39.6666	1.3379	1.90183	1.323	1.78923	1.14984	1.44123	1.42162	1.48066	0.101456	1.32229	1.23562	0.886419	1.19035	1.21957	1.20101	1.31089	0.98989	1.16951
																															40	1.54276	1.81789	1.3924	1.51381	1.23925	1.8236	1.17919	1.50127	0.0963952	1.33242	1.31659	0.810587	1.08914	1.18975	1.11109	1.50592	1.00442	1.16999
[truncated: 8 more columns]
