# Supplementary material for: Regulation of hippocampal mossy fiber-CA3 synapse function by a Bcl11b/C1ql2/Nrxn3(25b+) pathway
Source: eLife. 2024 Feb 15;12:RP89854. doi: 10.7554/eLife.89854 (PMC10942602; doi:10.7554/eLife.89854)
Supplement: Figure 6—source data 3. — Figure 6—figure supplement 1—source data 1. Original file for the western blot analysis in Figure 6—figure supplement 1k. [file elife-89854-fig6-data3.zip]

Archive with 2 entries (2 files):
- Koumoundourou et al 2023_Figure 6_Source data 3.pdf
- __MACOSX/._Koumoundourou et al 2023_Figure 6_Source data 3.pdf
