# Supplementary material for: Regulation of hippocampal mossy fiber-CA3 synapse function by a Bcl11b/C1ql2/Nrxn3(25b+) pathway
Source: eLife. 2024 Feb 15;12:RP89854. doi: 10.7554/eLife.89854 (PMC10942602; doi:10.7554/eLife.89854)
Supplement: Figure 6—figure supplement 1—source data 1. [file elife-89854-fig6-figsupp1-data1.zip]

Archive with 1 entries (1 files):
- Koumoundourou et al 2023_Figure 6_Supplement figure 1-Source data 1.tif
